# Supplementary material for: CMAS and ST3GAL4 Play an Important Role in the Adsorption of Influenza Virus by Affecting the Synthesis of Sialic Acid Receptors
Source: Int J Mol Sci. 2021 Jun 4;22(11):6081. doi: 10.3390/ijms22116081 (PMC8200212; doi:10.3390/ijms22116081)
Supplement: Supplementary file 1 [file ijms-22-06081-s001.zip]

Archive with 1 entries (1 files):
- ijms-1229463-supplementary.pdf
